# Supplementary material for: Potential of Gold Nanoparticles in Current Radiotherapy Using a Co-Culture Model of Cancer Cells and Cancer Associated Fibroblasts Cells
Source: Cancers (Basel). 2022 Jul 22;14(15):3586. doi: 10.3390/cancers14153586 (PMC9332249; doi:10.3390/cancers14153586)
Supplement: Supplementary file 1 [file cancers-14-03586-s001.zip]

Archive with 1 entries (1 files):
- cancers-1790659-supplementary.pdf
